# Supplementary material for: Vasorelaxant Activity of AP39, a Mitochondria-Targeted H2S Donor, on Mouse Mesenteric Artery Rings In Vitro
Source: Biomolecules. 2022 Feb 9;12(2):280. doi: 10.3390/biom12020280 (PMC8961640; doi:10.3390/biom12020280)
Supplement: Supplementary file 1 [file biomolecules-12-00280-s001.zip]

Archive with 1 entries (1 files):
- biomolecules-1547512-supplementary.pdf
